# Supplementary material for: A step forward in botanical exploration with three new Polytrichaceae records from Tibet, China
Source: Biodivers Data J. 2024 Oct 3;12:e133971. doi: 10.3897/BDJ.12.e133971 (PMC11467491; doi:10.3897/BDJ.12.e133971)
Supplement: XML Treatment for Oligotrichum obtusatum [file BDJ.12.e133971-treatment1.xml]

<!DOCTYPE tp:taxon-treatment
  PUBLIC "-//TaxonX//DTD Taxonomic Treatment Publishing DTD v0 20100105//EN" "tax-treatment-NSO.dtd">
<tp:taxon-treatment xmlns:tp="http://www.plazi.org/taxpub"><tp:treatment-meta><mixed-citation publication-type="journal"><person-group><name><surname>Zhao</surname><given-names>Wei</given-names></name><name><surname>Wang</surname><given-names>Zhaoming</given-names></name><name><surname>Zheng</surname><given-names>Lina</given-names></name><name><surname>Naren</surname><given-names>Gaowa</given-names></name><name><surname>He</surname><given-names>Qiang</given-names></name><name><surname>Han</surname><given-names>Wei</given-names></name></person-group><article-title>A step forward in botanical exploration with three new <tp:taxon-name><tp:taxon-name-part taxon-name-part-type="family">Polytrichaceae</tp:taxon-name-part></tp:taxon-name> records from Tibet, China</article-title><source>Biodivers Data J</source><day>03</day><month>10</month><year>2024</year><volume>12</volume><pub-id pub-id-type="doi">10.3897/BDJ.12.e133971</pub-id></mixed-citation></tp:treatment-meta><tp:nomenclature><tp:taxon-name>
            <object-id xmlns:xlink="http://www.w3.org/1999/xlink" content-type="arpha" xlink:type="simple">6D32B4C1-F51C-5DA4-BCB3-02E853255388</object-id>
            <tp:taxon-name-part taxon-name-part-type="genus">Oligotrichum</tp:taxon-name-part>
            <tp:taxon-name-part taxon-name-part-type="species">obtusatum</tp:taxon-name-part>
          </tp:taxon-name><tp:taxon-authority>Broth.</tp:taxon-authority></tp:nomenclature><tp:treatment-sec sec-type="materials"><title>Materials</title><list list-type="alpha-lower" list-content="occurrences"><list-item><p><bold>Type status:</bold> <named-content xmlns:xlink="http://www.w3.org/1999/xlink" content-type="dwc:typeStatus" xlink:type="simple">Other material</named-content>. <bold>Occurrence:</bold> catalogNumber: <named-content xmlns:xlink="http://www.w3.org/1999/xlink" content-type="dwc:catalogNumber" xlink:type="simple">PE2155874</named-content>; recordNumber: <named-content xmlns:xlink="http://www.w3.org/1999/xlink" content-type="dwc:recordNumber" xlink:type="simple">12176</named-content>; recordedBy: <named-content xmlns:xlink="http://www.w3.org/1999/xlink" content-type="dwc:recordedBy" xlink:type="simple">Q. He</named-content>; occurrenceID: <named-content xmlns:xlink="http://www.w3.org/1999/xlink" content-type="dwc:occurrenceID" xlink:type="simple">D9CB2D58-4FEC-5582-940F-61363733E69C</named-content>; <bold>Taxon:</bold> order: <named-content xmlns:xlink="http://www.w3.org/1999/xlink" content-type="dwc:order" xlink:type="simple"><tp:taxon-name><tp:taxon-name-part taxon-name-part-type="order">Polytrichales</tp:taxon-name-part></tp:taxon-name></named-content>; family: <named-content xmlns:xlink="http://www.w3.org/1999/xlink" content-type="dwc:family" xlink:type="simple"><tp:taxon-name><tp:taxon-name-part taxon-name-part-type="family">Polytrichaceae</tp:taxon-name-part></tp:taxon-name></named-content>; genus: <named-content xmlns:xlink="http://www.w3.org/1999/xlink" content-type="dwc:genus" xlink:type="simple"><tp:taxon-name><tp:taxon-name-part taxon-name-part-type="genus">Oligotrichum</tp:taxon-name-part></tp:taxon-name></named-content>; <bold>Location:</bold> continent: <named-content xmlns:xlink="http://www.w3.org/1999/xlink" content-type="dwc:continent" xlink:type="simple">Asia</named-content>; country: <named-content xmlns:xlink="http://www.w3.org/1999/xlink" content-type="dwc:country" xlink:type="simple">China</named-content>; countryCode: <named-content xmlns:xlink="http://www.w3.org/1999/xlink" content-type="dwc:countryCode" xlink:type="simple">China/CN</named-content>; stateProvince: <named-content xmlns:xlink="http://www.w3.org/1999/xlink" content-type="dwc:stateProvince" xlink:type="simple">Tibet</named-content>; county: <named-content xmlns:xlink="http://www.w3.org/1999/xlink" content-type="dwc:county" xlink:type="simple">Jilong</named-content>; municipality: <named-content xmlns:xlink="http://www.w3.org/1999/xlink" content-type="dwc:municipality" xlink:type="simple">Jilong</named-content>; locality: <named-content xmlns:xlink="http://www.w3.org/1999/xlink" content-type="dwc:locality" xlink:type="simple">Latola</named-content>; verbatimLocality: <named-content xmlns:xlink="http://www.w3.org/1999/xlink" content-type="dwc:verbatimLocality" xlink:type="simple">Shigatse</named-content>; verbatimElevation: <named-content xmlns:xlink="http://www.w3.org/1999/xlink" content-type="dwc:verbatimElevation" xlink:type="simple">3954 m</named-content>; verbatimCoordinates: <named-content xmlns:xlink="http://www.w3.org/1999/xlink" content-type="dwc:verbatimCoordinates" xlink:type="simple">28º23′26"N, 85º24′25"E</named-content>; <bold>Identification:</bold> identifiedBy: <named-content xmlns:xlink="http://www.w3.org/1999/xlink" content-type="dwc:identifiedBy" xlink:type="simple">Y. Jia and Q. He</named-content>; <bold>Event:</bold> year: <named-content xmlns:xlink="http://www.w3.org/1999/xlink" content-type="dwc:year" xlink:type="simple">2018</named-content>; month: <named-content xmlns:xlink="http://www.w3.org/1999/xlink" content-type="dwc:month" xlink:type="simple">6</named-content>; day: <named-content xmlns:xlink="http://www.w3.org/1999/xlink" content-type="dwc:day" xlink:type="simple">17</named-content>; habitat: <named-content xmlns:xlink="http://www.w3.org/1999/xlink" content-type="dwc:habitat" xlink:type="simple">On the roadside soil surface</named-content>; <bold>Record Level:</bold> language: <named-content xmlns:xlink="http://www.w3.org/1999/xlink" content-type="dwc:language" xlink:type="simple">cn</named-content></p></list-item></list></tp:treatment-sec><tp:treatment-sec sec-type="Description"><title>Description</title><p>Plants rather small, 0.5-1.2 cm high, brownish green to reddish-brown, often in tufts (Fig. <xref ref-type="fig" rid="F11874157">1</xref>a and b). Leaves nearly oblong-oval (Fig. <xref ref-type="fig" rid="F11874157">1</xref>c), 1.5-2.0 × 0.5-1.0 mm, usually concave; margins serrate; costa somewhat broad, ending near the apex (Fig. <xref ref-type="fig" rid="F11874157">1</xref>e); ventral lamellae slightly wavy or crisped, usually in 3-10 rows, 3-5 cells high; on leaf back with only a few spines (Fig. <xref ref-type="fig" rid="F11874157">1</xref>c); median leaf cells rounded quadrate to irregularly oval, 9-15 μm wide; basal cells elongate or irregularly rectangular, 18-25 × 8-16 μm, slightly thick-walled (Fig. <xref ref-type="fig" rid="F11874157">1</xref>f-h). Dioecious. Perichaetial leaves lanceolate above, sheathing at base (Fig. <xref ref-type="fig" rid="F11874157">1</xref>d). Setae reddish-brown, straight; capsules oblong-ovoid to shortly cylindrical, usually curved; peristome teeth 32; opercula conical, shortly beaked. Calyptrae cucullate, smooth. Spores spherical, ca. 10 μm in diameter, finely papillose (<xref ref-type="bibr" rid="B11869957">Wu and Jia 2004</xref>).</p></tp:treatment-sec><tp:treatment-sec sec-type="Distribution"><title>Distribution</title><p>China (Tibet [present study]; Guizhou, Yunnan and Fujian, India and Nepal (<xref ref-type="bibr" rid="B11869824">Hyvönen and Lai 1991</xref>, <xref ref-type="bibr" rid="B11869957">Wu and Jia 2004</xref>).</p></tp:treatment-sec><tp:treatment-sec><!--Section generated to contain objects referenced in tp:taxon-treatment.--><fig id="F11874157" position="float" orientation="portrait"><object-id xmlns:xlink="http://www.w3.org/1999/xlink" content-type="arpha" xlink:type="simple">3B530E72-5615-59B5-A88B-E4CD4E559FD3</object-id><object-id xmlns:xlink="http://www.w3.org/1999/xlink" content-type="doi" xlink:type="simple">10.3897/BDJ.12.e133971.figure1</object-id><label>Figure 1.</label><caption><p><italic><tp:taxon-name><tp:taxon-name-part taxon-name-part-type="genus" reg="Oligotrichum">Oligotrichum</tp:taxon-name-part><tp:taxon-name-part taxon-name-part-type="species" reg="obtusatum">obtusatum</tp:taxon-name-part></tp:taxon-name></italic> Broth. <bold>a</bold> Plant; <bold>b</bold> Moist male plant; <bold>c</bold> Leaves; <bold>d</bold> Perigonial leaves; <bold>e</bold> Apex of leaf (dorsal view); <bold>f</bold> Basal leaf cells; <bold>g</bold> Cross sections of leaf; <bold>h</bold> Portion of the cross section of stem. Scale bars: i = 1 cm (a); i = 2.5 mm (b); i = 1 mm (c, d); i = 200 μm (e, h); a = 100 μm (f, g).</p></caption><graphic xmlns:xlink="http://www.w3.org/1999/xlink" xlink:href="bdj-12-e133971-g001.png" position="float" id="oo_1102058.png" orientation="portrait" xlink:type="simple"><uri content-type="original_file" xlink:type="simple">https://binary.pensoft.net/fig/1102058</uri></graphic></fig></tp:treatment-sec><ref-list><ref id="B11869957"><element-citation xmlns:xlink="http://www.w3.org/1999/xlink" publication-type="book" xlink:type="simple"><person-group person-group-type="editor"><name name-style="western"><surname>Wu</surname><given-names>P. C.</given-names></name><name name-style="western"><surname>Jia</surname><given-names>Y.</given-names></name></person-group><year>2004</year><source>Flora Bryophytorum Sinicorum</source><volume>Vol. 8</volume><publisher-name>Science Press</publisher-name><publisher-loc>Beijing</publisher-loc><comment content-type="language">Chinese</comment></element-citation></ref><ref id="B11869824"><element-citation xmlns:xlink="http://www.w3.org/1999/xlink" publication-type="article" xlink:type="simple"><person-group person-group-type="author"><name name-style="western"><surname>Hyvönen</surname><given-names>J.</given-names></name><name name-style="western"><surname>Lai</surname><given-names>M. J.</given-names></name></person-group><year>1991</year><article-title><tp:taxon-name><tp:taxon-name-part taxon-name-part-type="family">Polytrichaceae</tp:taxon-name-part></tp:taxon-name> (<tp:taxon-name><tp:taxon-name-part taxon-name-part-type="subphylum">Musci</tp:taxon-name-part></tp:taxon-name>) in Taiwan (China)</article-title><source>The Journal of the Hattori Botanical Laboratory</source><volume>70</volume><fpage>119</fpage><lpage>141</lpage><pub-id pub-id-type="doi">10.18968/jhbl.70.0_119</pub-id></element-citation></ref></ref-list></tp:taxon-treatment>
