# Supplementary material for: A step forward in botanical exploration with three new Polytrichaceae records from Tibet, China
Source: Biodivers Data J. 2024 Oct 3;12:e133971. doi: 10.3897/BDJ.12.e133971 (PMC11467491; doi:10.3897/BDJ.12.e133971)
Supplement: XML Treatment for Atrichum undulatum var. gracilisetum [file BDJ.12.e133971-treatment6.xml]

<!DOCTYPE tp:taxon-treatment
  PUBLIC "-//TaxonX//DTD Taxonomic Treatment Publishing DTD v0 20100105//EN" "tax-treatment-NSO.dtd">
<tp:taxon-treatment xmlns:tp="http://www.plazi.org/taxpub"><tp:treatment-meta><mixed-citation publication-type="journal"><person-group><name><surname>Zhao</surname><given-names>Wei</given-names></name><name><surname>Wang</surname><given-names>Zhaoming</given-names></name><name><surname>Zheng</surname><given-names>Lina</given-names></name><name><surname>Naren</surname><given-names>Gaowa</given-names></name><name><surname>He</surname><given-names>Qiang</given-names></name><name><surname>Han</surname><given-names>Wei</given-names></name></person-group><article-title>A step forward in botanical exploration with three new <tp:taxon-name><tp:taxon-name-part taxon-name-part-type="family">Polytrichaceae</tp:taxon-name-part></tp:taxon-name> records from Tibet, China</article-title><source>Biodivers Data J</source><day>03</day><month>10</month><year>2024</year><volume>12</volume><pub-id pub-id-type="doi">10.3897/BDJ.12.e133971</pub-id></mixed-citation></tp:treatment-meta><tp:nomenclature><tp:taxon-name>
              <object-id xmlns:xlink="http://www.w3.org/1999/xlink" content-type="arpha" xlink:type="simple">AB6E3BDF-AC40-5CB0-8F38-2EE3D2BF393D</object-id>
              <tp:taxon-name-part taxon-name-part-type="genus">Atrichum</tp:taxon-name-part>
              <tp:taxon-name-part taxon-name-part-type="species">undulatum</tp:taxon-name-part>
              <tp:taxon-name-part taxon-name-part-type="infraspecific-rank">var.</tp:taxon-name-part>
              <tp:taxon-name-part taxon-name-part-type="varietas">gracilisetum</tp:taxon-name-part>
            </tp:taxon-name><tp:taxon-authority>Besch.</tp:taxon-authority></tp:nomenclature><tp:treatment-sec sec-type="Distribution"><title>Distribution</title><p>China, Pakistan (<xref ref-type="bibr" rid="B11907810">Higuchi and Nishimura 2003</xref>), Myanmar (<xref ref-type="bibr" rid="B11907793">Tan and lwatsuki 1993</xref>), North Korea, Japan and the Himalayan Region (<xref ref-type="bibr" rid="B11869947">Wang et al. 2018</xref>).</p></tp:treatment-sec><ref-list><ref id="B11907810"><element-citation xmlns:xlink="http://www.w3.org/1999/xlink" publication-type="article" xlink:type="simple"><person-group person-group-type="author"><name name-style="western"><surname>Higuchi</surname><given-names>M.</given-names></name><name name-style="western"><surname>Nishimura</surname><given-names>N.</given-names></name></person-group><year>2003</year><article-title>Mosses of Pakistan</article-title><source>The Journal of the Hattori Botanical Laboratory</source><volume>93</volume><fpage>273</fpage><lpage>291</lpage><pub-id pub-id-type="doi">10.18968/jhbl.93.0_273</pub-id></element-citation></ref><ref id="B11907793"><element-citation xmlns:xlink="http://www.w3.org/1999/xlink" publication-type="article" xlink:type="simple"><person-group person-group-type="author"><name name-style="western"><surname>Tan</surname><given-names>B. C.</given-names></name><name name-style="western"><surname>lwatsuki</surname><given-names>Z.</given-names></name></person-group><year>1993</year><article-title>A checklist of Indochinese mosses</article-title><source>The Journal of the Hattori Botanical Laboratory</source><volume>74</volume><fpage>325</fpage><lpage>405</lpage><pub-id pub-id-type="doi">10.18968/jhbl.74.0_325</pub-id></element-citation></ref><ref id="B11869947"><element-citation xmlns:xlink="http://www.w3.org/1999/xlink" publication-type="book" xlink:type="simple"><person-group person-group-type="editor"><name name-style="western"><surname>Wang</surname><given-names>L. S.</given-names></name><name name-style="western"><surname>Jia</surname><given-names>Y.</given-names></name><name name-style="western"><surname>Zhang</surname><given-names>X. C.</given-names></name><name name-style="western"><surname>Qin</surname><given-names>H. N.</given-names></name></person-group><year>2018</year><source>Species Catalogue of China. Plants: A synoptic checklist</source><volume>Vol. 1</volume><publisher-name>Science Press</publisher-name><publisher-loc>Beijing</publisher-loc><comment content-type="language">Chinese</comment></element-citation></ref></ref-list></tp:taxon-treatment>
