# Supplementary material for: A step forward in botanical exploration with three new Polytrichaceae records from Tibet, China
Source: Biodivers Data J. 2024 Oct 3;12:e133971. doi: 10.3897/BDJ.12.e133971 (PMC11467491; doi:10.3897/BDJ.12.e133971)
Supplement: XML Treatment for Oligotrichum hercynicum [file BDJ.12.e133971-treatment12.xml]

<!DOCTYPE tp:taxon-treatment
  PUBLIC "-//TaxonX//DTD Taxonomic Treatment Publishing DTD v0 20100105//EN" "tax-treatment-NSO.dtd">
<tp:taxon-treatment xmlns:tp="http://www.plazi.org/taxpub"><tp:treatment-meta><mixed-citation publication-type="journal"><person-group><name><surname>Zhao</surname><given-names>Wei</given-names></name><name><surname>Wang</surname><given-names>Zhaoming</given-names></name><name><surname>Zheng</surname><given-names>Lina</given-names></name><name><surname>Naren</surname><given-names>Gaowa</given-names></name><name><surname>He</surname><given-names>Qiang</given-names></name><name><surname>Han</surname><given-names>Wei</given-names></name></person-group><article-title>A step forward in botanical exploration with three new <tp:taxon-name><tp:taxon-name-part taxon-name-part-type="family">Polytrichaceae</tp:taxon-name-part></tp:taxon-name> records from Tibet, China</article-title><source>Biodivers Data J</source><day>03</day><month>10</month><year>2024</year><volume>12</volume><pub-id pub-id-type="doi">10.3897/BDJ.12.e133971</pub-id></mixed-citation></tp:treatment-meta><tp:nomenclature><tp:taxon-name>
              <object-id xmlns:xlink="http://www.w3.org/1999/xlink" content-type="arpha" xlink:type="simple">47E3D986-E0CC-5AE7-937F-8B75060B4287</object-id>
              <tp:taxon-name-part taxon-name-part-type="genus">Oligotrichum</tp:taxon-name-part>
              <tp:taxon-name-part taxon-name-part-type="species">hercynicum</tp:taxon-name-part>
            </tp:taxon-name><tp:taxon-authority>(Hedw.) DC.</tp:taxon-authority></tp:nomenclature><tp:treatment-sec sec-type="Distribution"><title>Distribution</title><p>China (Tibet) (<xref ref-type="bibr" rid="B11869957">Wu and Jia 2004</xref>), Japan, Europe and North America (<xref ref-type="bibr" rid="B11907831">Merrill 2007</xref>).</p></tp:treatment-sec><ref-list><ref id="B11869957"><element-citation xmlns:xlink="http://www.w3.org/1999/xlink" publication-type="book" xlink:type="simple"><person-group person-group-type="editor"><name name-style="western"><surname>Wu</surname><given-names>P. C.</given-names></name><name name-style="western"><surname>Jia</surname><given-names>Y.</given-names></name></person-group><year>2004</year><source>Flora Bryophytorum Sinicorum</source><volume>Vol. 8</volume><publisher-name>Science Press</publisher-name><publisher-loc>Beijing</publisher-loc><comment content-type="language">Chinese</comment></element-citation></ref><ref id="B11907831"><element-citation xmlns:xlink="http://www.w3.org/1999/xlink" publication-type="chapter" xlink:type="simple"><person-group person-group-type="author"><name name-style="western"><surname>Merrill</surname><given-names>G. L.S.</given-names></name></person-group><year>2007</year><chapter-title>Polytrichaceae</chapter-title><person-group person-group-type="editor"><name name-style="western"><surname>Committee</surname><given-names>Flora of North America Editorial</given-names></name></person-group><source>Flora of North America (Bryophytes: Mosses, part 1)</source><volume>Vol. 27</volume><publisher-name>Oxford University Press</publisher-name><publisher-loc>New York</publisher-loc><size units="page">121-164</size></element-citation></ref></ref-list></tp:taxon-treatment>
