# Supplementary material for: A step forward in botanical exploration with three new Polytrichaceae records from Tibet, China
Source: Biodivers Data J. 2024 Oct 3;12:e133971. doi: 10.3897/BDJ.12.e133971 (PMC11467491; doi:10.3897/BDJ.12.e133971)
Supplement: XML Treatment for Pogonatum cirratum fuscatum [file BDJ.12.e133971-treatment16.xml]

<!DOCTYPE tp:taxon-treatment
  PUBLIC "-//TaxonX//DTD Taxonomic Treatment Publishing DTD v0 20100105//EN" "tax-treatment-NSO.dtd">
<tp:taxon-treatment xmlns:tp="http://www.plazi.org/taxpub"><tp:treatment-meta><mixed-citation publication-type="journal"><person-group><name><surname>Zhao</surname><given-names>Wei</given-names></name><name><surname>Wang</surname><given-names>Zhaoming</given-names></name><name><surname>Zheng</surname><given-names>Lina</given-names></name><name><surname>Naren</surname><given-names>Gaowa</given-names></name><name><surname>He</surname><given-names>Qiang</given-names></name><name><surname>Han</surname><given-names>Wei</given-names></name></person-group><article-title>A step forward in botanical exploration with three new <tp:taxon-name><tp:taxon-name-part taxon-name-part-type="family">Polytrichaceae</tp:taxon-name-part></tp:taxon-name> records from Tibet, China</article-title><source>Biodivers Data J</source><day>03</day><month>10</month><year>2024</year><volume>12</volume><pub-id pub-id-type="doi">10.3897/BDJ.12.e133971</pub-id></mixed-citation></tp:treatment-meta><tp:nomenclature><tp:taxon-name>
              <object-id xmlns:xlink="http://www.w3.org/1999/xlink" content-type="arpha" xlink:type="simple">F41F9F03-ADC3-555B-A46B-81023591A938</object-id>
              <tp:taxon-name-part taxon-name-part-type="genus">Pogonatum</tp:taxon-name-part>
              <tp:taxon-name-part taxon-name-part-type="species">cirratum</tp:taxon-name-part>
              <tp:taxon-name-part taxon-name-part-type="subspecies">fuscatum</tp:taxon-name-part>
            </tp:taxon-name><tp:taxon-authority>(Mitt.) Hyvönen</tp:taxon-authority></tp:nomenclature><tp:treatment-sec sec-type="Distribution"><title>Distribution</title><p>China (<xref ref-type="bibr" rid="B11869957">Wu and Jia 2004</xref>), Bangladesh (<xref ref-type="bibr" rid="B11907860">O'Shea 2003</xref>), Nepal, Bhutan, India, Myanmar, Laos (<xref ref-type="bibr" rid="B11869824">Hyvönen and Lai 1991</xref>), Vietnam, Malaysia, Philippines, Chile (<xref ref-type="bibr" rid="B11907851">He 1998</xref>).</p></tp:treatment-sec><ref-list><ref id="B11869957"><element-citation xmlns:xlink="http://www.w3.org/1999/xlink" publication-type="book" xlink:type="simple"><person-group person-group-type="editor"><name name-style="western"><surname>Wu</surname><given-names>P. C.</given-names></name><name name-style="western"><surname>Jia</surname><given-names>Y.</given-names></name></person-group><year>2004</year><source>Flora Bryophytorum Sinicorum</source><volume>Vol. 8</volume><publisher-name>Science Press</publisher-name><publisher-loc>Beijing</publisher-loc><comment content-type="language">Chinese</comment></element-citation></ref><ref id="B11907860"><element-citation xmlns:xlink="http://www.w3.org/1999/xlink" publication-type="article" xlink:type="simple"><person-group person-group-type="author"><name name-style="western"><surname>O'Shea</surname><given-names>B. J.</given-names></name></person-group><year>2003</year><article-title>An overview of the mosses of Bangladesh, with a revised checklist</article-title><source>The Journal of the Hattori Botanical Laboratory</source><volume>93</volume><fpage>259</fpage><lpage>272</lpage><pub-id pub-id-type="doi">10.18968/jhbl.93.0_259</pub-id></element-citation></ref><ref id="B11869824"><element-citation xmlns:xlink="http://www.w3.org/1999/xlink" publication-type="article" xlink:type="simple"><person-group person-group-type="author"><name name-style="western"><surname>Hyvönen</surname><given-names>J.</given-names></name><name name-style="western"><surname>Lai</surname><given-names>M. J.</given-names></name></person-group><year>1991</year><article-title><tp:taxon-name><tp:taxon-name-part taxon-name-part-type="family">Polytrichaceae</tp:taxon-name-part></tp:taxon-name> (<tp:taxon-name><tp:taxon-name-part taxon-name-part-type="subphylum">Musci</tp:taxon-name-part></tp:taxon-name>) in Taiwan (China)</article-title><source>The Journal of the Hattori Botanical Laboratory</source><volume>70</volume><fpage>119</fpage><lpage>141</lpage><pub-id pub-id-type="doi">10.18968/jhbl.70.0_119</pub-id></element-citation></ref><ref id="B11907851"><element-citation xmlns:xlink="http://www.w3.org/1999/xlink" publication-type="article" xlink:type="simple"><person-group person-group-type="author"><name name-style="western"><surname>He</surname><given-names>S.</given-names></name></person-group><year>1998</year><article-title>A checklist of the mosses of Chile</article-title><source>The Journal of the Hattori Botanical Laboratory</source><volume>85</volume><fpage>103</fpage><lpage>189</lpage><pub-id pub-id-type="doi">10.18968/jhbl.85.0_103</pub-id></element-citation></ref></ref-list></tp:taxon-treatment>
